# Supplementary material for: Comparison of 2D Shear Wave Elastography and Transient Elastography in Non-Invasive Evaluation of Liver Fibrosis in Hepatitis C Virus-Related Chronic Liver Disease
Source: J Clin Med. 2024 Jul 11;13(14):4061. doi: 10.3390/jcm13144061 (PMC11278231; doi:10.3390/jcm13144061)
Supplement: Supplementary file 1 [file jcm-13-04061-s001.zip]

Archive with 1 entries (1 files):
- jcm-3067410-supplementary.pdf
